# Supplementary material for: QSAR Prediction Model to Search for Compounds with Selective Cytotoxicity Against Oral Cell Cancer
Source: Medicines (Basel). 2019 Apr 1;6(2):45. doi: 10.3390/medicines6020045 (PMC6631777; doi:10.3390/medicines6020045)
Supplement: Supplementary file 1 [file medicines-06-00045-s001.zip]

Archive with 1 entries (1 files):
- medicines-464596-supplementary.csv
