# Supplementary material for: QSAR Prediction Model to Search for Compounds with Selective Cytotoxicity Against Oral Cell Cancer
Source: Medicines (Basel). 2019 Apr 1;6(2):45. doi: 10.3390/medicines6020045 (PMC6631777; doi:10.3390/medicines6020045)
Supplement: Supplementary file 1 [file medicines-06-00045-s001.zip › medicines-464596-supplementary.csv]

#	Ref.	SMILES
1	[11]	O(C)c1c(C2(O)C(=O)c3c(O)cc(O)cc3OC2)ccc2OC(C)(C)C=Cc12
2	[11]	O(C)c1c(CC=C(C)C)c(O)ccc1C1C(=O)c2c(O)c(CC=C(C)C)c(O)cc2OC1
3	[11]	O(C)c1c(CC=C(C)C)c(O)ccc1C1C(=O)c2c(O)cc(O)cc2OC1
4	[11]	O(C)c1c(O)c(O)c(C2(O)C(=O)c3c(OC2)cc(O)cc3)cc1C(C=C)(C)C
5	[11]	O(C)c1c(O)c(O)c(C2(O)C(=O)c3c(O)cc(O)cc3OC2)cc1C(C=C)(C)C
6	[11]	O(C)c1c(O)c(O)c(C2C(=O)c3c(OC2)cc(O)cc3)cc1C(C=C)(C)C
7	[11]	O(C)c1c(O)c(OC)c(C2C(=O)c3c(O)cc(O)cc3OC2)cc1C(C=C)(C)C
8	[11]	O(C)c1c(O)c(CC=C(C)C)c([C@H]2C(=O)c3c(OC2)cc(O)cc3)cc1
9	[11]	O=C1C(c2c(O)cc(O)c(CC=C(C)C)c2)COc2c1c(O)c(CC=C(C)C)c(O)c2
10	[12]	O=C(/C=C/c1cc(OC)c(O)cc1)CC(=O)/C=C/c1cc(OC)c(O)cc1
11	[12]	FC(F)(F)C(=O)C1C(=O)C2(C)C(C)(C)C1CC2
12	[12]	O=CC=1C(=O)c2c(OC=1)cccc2
13	[13]	O=C1c2c(OC(/C=C/c3ccccc3)=C1)cccc2
14	[13]	O=C1c2c(OC(/C=C/c3ccc(C)cc3)=C1)cccc2
15	[13]	O(C)c1ccc(/C=C/C=2Oc3c(C(=O)C=2)cccc3)cc1
16	[13]	O(C)c1c(OC)ccc(/C=C/C=2Oc3c(C(=O)C=2)cccc3)c1
17	[13]	O(C)c1c(OC)cc(/C=C/C=2Oc3c(C(=O)C=2)cccc3)cc1OC
18	[13]	O=C1c2c(OC(/C=C/c3cc4OCOc4cc3)=C1)cccc2
19	[14]	O=C(OC(C(C(=O)NC1C(=O)N(O)CCCC1)C)CCCCCCCCC)C(NC(=O)c1c(C)oc(-c2c(O)cccc2)n1)CCCCN(O)C(=O)C
20	[14]	O=C(OC(C(C(=O)NC1C(=O)N(O)CCCC1)C)CCCCCCCCCCC)C(NC(=O)c1c(C)oc(-c2c(O)cccc2)n1)CCCCN(O)C(=O)C
21	[14]	O=C1C(C)C(CCCCCCCCC)OC(=O)C2NC(=O)C3=C(C)OC=4[N+H]3[Fe]35([O+H][C-](C)N(O3)CCCC2)([O+H][C-]2N(O5)CCCCC2N1)OC=1C=4C=C[C-H]C=1
22	[15]	O[C@@H]1C(C)(C)C2C(C)(C3C(C)([C@@]4(C)C(C5[C@H](C(=C)C)CCC5(C)CC4)CC3)CC2)CC1
23	[15]	OCC12C([C@H](C(=C)C)CC1)C1[C@](C)(C3(C)C(C4(C)C(C(C)(C)[C@@H](O)CC4)CC3)CC1)CC2
24	[15]	O=C(O)C12C([C@H](C(=C)C)CC1)C1[C@](C)(C3(C)C(C4(C)C(C(C)(C)[C@@H](O)CC4)CC3)CC1)CC2
25	[15]	O=C(O)C12C([C@H](C(=C)C)CC1)C1[C@](C)(C3(C)C(C4(C)C([C@@](CO)(C)[C@@H](O)CC4)CC3)CC1)CC2
26	[15]	O=C(O)C12C([C@@H](C(=C)C)CC1)C1[C@@](C)(C3(C)C(C4(C)C([C@](CO)(C)C(=O)CC4)CC3)CC1)CC2
27	[16]	O(C)c1c(OC)ccc2c1c[n+]1c(-c3c(cc4OCOc4c3)CC1)c2
28	[16]	O=C(CC1N2C(c3c(cc4OCOc4c3)CC2)=Cc2c1c(OC)c(OC)cc2)C
29	[17]	O=C1Oc2c(cccc2)C=C1
30	[17]	O=C1Oc2c(ccc(O)c2)C=C1
31	[17]	O=C1Oc2c(cc(O)c(O)c2)C=C1
32	[17]	O(C)c1c(O)cc2OC(=O)C=Cc2c1
33	[17]	O(C)c1c(OC)c2c(OC(=O)C=C2)cc1O
34	[17]	O=C1Oc2c(C(C)=C1)ccc(O)c2
35	[17]	O=C1Oc2c(C(C)=C1)cc(O)cc2
36	[17]	O=C1Oc2c(C(C)=C1)cc(O)c(O)c2
37	[17]	O=C1Oc2c(c(O)cc(O)c2)C(C)=C1
38	[17]	O(C)c1c(O)cc2C(C)=CC(=O)Oc2c1
39	[17]	O(C)c1c(O)cc2OC(=O)C=C(C)c2c1
40	[17]	O=C1C(C)=Cc2c(O1)cc(O)cc2
41	[17]	O=C1C(C)=C(C)c2c(O1)cc(O)cc2
42	[17]	O=C1C(C)=C(C)c2c(O1)cc(O)c(O)c2
43	[17]	O(C)c1c(O)cc2C(C)=C(C)C(=O)Oc2c1
44	[17]	O(C)c1c(O)cc2OC(=O)C(C)=C(C)c2c1
45	[17]	O=C1Oc2c(cc(O)c(O)c2)C2=C1CCC2
46	[17]	O=C1Oc2c(c(O)cc(O)c2)C2=C1CCC2
47	[17]	O(C)c1c(O)cc2c(OC(=O)C3=C2CCC3)c1
48	[17]	O(C)c1c(O)cc2OC(=O)C3=C(c2c1)CCC3
49	[18]	O=C(OC[C@H]1[C@]2(OC)N(C=3C(=O)C(C)=C(N)C(=O)C1=3)C[C@@H]1N[C@H]21)N
50	[19]	FC(F)(F)c1nc(n(C)c1)-c1ccccc1
51	[19]	FC(F)(F)c1nc(Cc2ccccc2)n(C)c1
52	[19]	FC(F)(F)c1nc(C(C)(C)C)n(C)c1
53	[19]	FC(F)(F)c1nc(C)n(-c2ccccc2)c1
54	[19]	FC(F)(F)c1nc(n(-c2ccccc2)c1)-c1ccccc1
55	[19]	FC(F)(F)c1nc(C)n(Cc2ccccc2)c1
56	[19]	FC(F)(F)c1nc(n(Cc2ccccc2)c1)-c1ccccc1
57	[19]	FC(F)(F)c1c(Cc2ccccc2)n(Cc2ccccc2)c(O)n1
58	[19]	FC(F)(F)C(F)(F)c1nc(n(C)c1)-c1ccccc1
59	[19]	FC(F)(F)C(F)(F)C(F)(F)c1nc(n(C)c1)-c1ccccc1
60	[19]	O=Cc1n(C)c(-c2ccccc2)nc1
61	[19]	FC(F)(F)C(OCC)(C(F)(F)F)c1n(C)c(-c2ccccc2)nc1
62	[19]	FC(F)(F)c1c(CCC=O)nc(-c2ccc(OC)cc2)o1
63	[20]	O1c2c(Nc3c1cccc3)cccc2
64	[20]	O=C(C)N1c2c(Oc3c1cccc3)cccc2
65	[20]	O=C1C=C2Oc3c(N=C2C=C1)ccc(O)c3
66	[20]	[N+](CC)(CC)=C1C=C2Oc3c(N=C2C=C1)c1c(cc3)cccc1
67	[20]	[N+](CC)(CC)=C1C=C2Oc3c(N=C2C=C1)c1c(c(N)c3)cccc1
68	[20]	ClCC[N+](CCCl)=C1C=C2Oc3c(N=C2C=C1)c1c(cc3)cccc1
69	[20]	OCCN(CCO)c1cc2OC=3C(=Nc2cc1)c1c(/C(=[N+H]/c2ccccc2)/C=3)cccc1
70	[20]	O=C1C=C2Oc3c(N=C2C=C1)c1c(cc3)cccc1
71	[20]	O=C1C=C2Oc3c(N=C2C=C1)c1c(ccc(O)c1)cc3
72	[20]	O=C1C(N2CCCCC2)=CC2=Nc3c4c(ccc3OC2=C1)cccc4
73	[20]	O=C1c2c(c(O)ccc2)C2=Nc3c(OC2=C1)cc(N(C)C)cc3
74	[20]	O=C(OC)COc1cc2c(C(=O)C=C3Oc4c(N=C23)ccc(N(C)C)c4)cc1
75	[20]	O=C(OC)COc1cc2C(=O)C=C3Oc4c(N=C3c2cc1)ccc(N(C)C)c4
76	[20]	O(CCC[N+](C)(C)C)c1c2c(C(=O)C=C3Oc4c(N=C23)ccc(N(C)C)c4)ccc1
77	[20]	O(CCC[N+](C)(C)C)c1cc2c(C(=O)C=C3Oc4c(N=C23)ccc(N(C)C)c4)cc1
78	[21]	O=C1C(C/C=C(\C)/C)=C(C)C(=O)c2c1cccc2
79	[21]	O=C1C(C/C=C(/CCC=C(C)C)\C)=C(C)C(=O)c2c1cccc2
80	[21]	O=C1C(C/C=C(/CC/C=C(/CCC=C(C)C)\C)\C)=C(C)C(=O)c2c1cccc2
81	[21]	O=C1C(C/C=C(/CC/C=C(/CC/C=C(/CCC=C(C)C)\C)\C)\C)=C(C)C(=O)c2c1cccc2
82	[21]	O=C1C(C/C=C(/CC/C=C(/CC/C=C(/CC/C=C(/CCC=C(C)C)\C)\C)\C)\C)=C(C)C(=O)c2c1cccc2
83	[21]	O=C1C(C/C=C(/CC/C=C(/CC/C=C(/CC/C=C(/CC/C=C(/CCC=C(C)C)\C)\C)\C)\C)\C)=C(C)C(=O)c2c1cccc2
84	[21]	O=C1C(C/C=C(/CC/C=C(/CC/C=C(/CC/C=C(/CC/C=C(/CC/C=C(/CCC=C(C)C)\C)\C)\C)\C)\C)\C)=C(C)C(=O)c2c1cccc2
85	[22]	n1(-c2ccccc2)cncc1
86	[22]	Cc1nc(-c2ccccc2)[nH]c1
87	[23]	OCCN(CCO)c1cc2OC=3C(=Nc2cc1)c1c(/C(=[N+H]\c2ccccc2)/C=3)cccc1
88	[23]	O=C1C=C2Oc3c(N=C2C=C1)c1c(O)cccc1cc3
89	[23]	O=C1C(N2CCCCC2)=CC2=Nc3c(OC2=C1)cccc3
90	[23]	S(c1c2c(c3N=C4C(Oc3c1)=CC(=O)C(Sc1ccc(C)cc1)=C4)cc(O)cc2)c1ccc(C)cc1
91	[23]	O=C1c2c(cc(O)cc2)C2=Nc3c(OC2=C1)cc(N(C)C)cc3
92	[23]	O=C1c2c(ccc(O)c2)C2=Nc3c(OC2=C1)cc(N(C)C)cc3
93	[23]	O(CC#C)c1cc2c(C(=O)C=C3Oc4c(N=C23)ccc(N(C)C)c4)cc1
94	[23]	O(CCCCCCCCCCCO)c1cc2c(C(=O)C=C3Oc4c(N=C23)ccc(N(C)C)c4)cc1
95	[23]	O(CCCN1C(=O)c2c(C1=O)cccc2)c1cc2c(C(=O)C=C3Oc4c(N=C23)ccc(N(C)C)c4)cc1
96	[23]	O(CCCN1C(=O)c2c(C1=O)cccc2)c1cc2C(=O)C=C3Oc4c(N=C3c2cc1)ccc(N(C)C)c4
97	[24]	O=C1C(CC=C(C)C)=C(C)C(=O)c2c1cccc2
98	[24]	O=C1C(C/C=C(/CC/C=C(/CC/C=C(/CC/C=C(/CC/C=C(/CC/C=C(/CC/C=C(/CCC=C(C)C)\C)\C)\C)\C)\C)\C)\C)=C(C)C(=O)c2c1cccc2
99	[24]	O=C1C(C/C=C(/CC/C=C(/CC/C=C(/CC/C=C(/CC/C=C(/CC/C=C(/CC/C=C(/CC/C=C(/CCC=C(C)C)\C)\C)\C)\C)\C)\C)\C)\C)=C(C)C(=O)c2c1cccc2
100	[24]	O=C1C(C/C=C(/CC/C=C(/CC/C=C(/CC/C=C(/CC/C=C(/CC/C=C(/CC/C=C(/CC/C=C(/CC/C=C(/CCC=C(C)C)\C)\C)\C)\C)\C)\C)\C)\C)\C)=C(C)C(=O)c2c1cccc2
101	[24]	O=C1C(C/C=C(/CC/C=C(/CC/C=C(/CC/C=C(/CC/C=C(/CC/C=C(/CC/C=C(/CC/C=C(/CC/C=C(/CC/C=C(/CCC=C(C)C)\C)\C)\C)\C)\C)\C)\C)\C)\C)\C)=C(C)C(=O)c2c1cccc2
102	[24]	O=C1C(C/C=C(/CC/C=C(/CC/C=C(/CC/C=C(/CC/C=C(/CC/C=C(/CC/C=C(/CC/C=C(/CC/C=C(/CC/C=C(/CC/C=C(/CCC=C(C)C)\C)\C)\C)\C)\C)\C)\C)\C)\C)\C)\C)=C(C)C(=O)c2c1cccc2
103	[24]	O=C1C(C/C=C(/CC/C=C(/CC/C=C(/CC/C=C(/CC/C=C(/CC/C=C(/CC/C=C(/CC/C=C(/CC/C=C(/CC/C=C(/CC/C=C(/CC/C=C(/CCC=C(C)C)\C)\C)\C)\C)\C)\C)\C)\C)\C)\C)\C)\C)=C(C)C(=O)c2c1cccc2
104	[24]	O=C1C(C/C=C(/CC/C=C(/CC/C=C(/CC/C=C(/CC/C=C(/CC/C=C(/CC/C=C(/CC/C=C(/CC/C=C(/CC/C=C(/CC/C=C(/CC/C=C(/CC/C=C(/CCC=C(C)C)\C)\C)\C)\C)\C)\C)\C)\C)\C)\C)\C)\C)\C)=C(C)C(=O)c2c1cccc2
105	[24]	OCCCC=C(C)C
106	[24]	OCCC/C=C(/CCCC=C(C)C)\C
107	[24]	OCCC/C=C(/CCC/C=C(/CCCC=C(C)C)\C)\C
108	[24]	OCCC/C=C(/CCC/C=C(/CCC/C=C(/CCCC=C(C)C)\C)\C)\C
109	[24]	OCCC/C=C(/CCC/C=C(/CCC/C=C(/CCC/C=C(/CCCC=C(C)C)\C)\C)\C)\C
110	[24]	OCCC/C=C(/CCC/C=C(/CCC/C=C(/CCC/C=C(/CCC/C=C(/CCCC=C(C)C)\C)\C)\C)\C)\C
111	[24]	OCCC/C=C(/CCC/C=C(/CCC/C=C(/CCC/C=C(/CCC/C=C(/CCC/C=C(/CCCC=C(C)C)\C)\C)\C)\C)\C)\C
112	[24]	OCCC/C=C(/CCC/C=C(/CCC/C=C(/CCC/C=C(/CCC/C=C(/CCC/C=C(/CCC/C=C(/CCCC=C(C)C)\C)\C)\C)\C)\C)\C)\C
113	[24]	OCCC/C=C(/CCC/C=C(/CCC/C=C(/CCC/C=C(/CCC/C=C(/CCC/C=C(/CCC/C=C(/CCC/C=C(/CCCC=C(C)C)\C)\C)\C)\C)\C)\C)\C)\C
114	[24]	OCCC/C=C(/CCC/C=C(/CCC/C=C(/CCC/C=C(/CCC/C=C(/CCC/C=C(/CCC/C=C(/CCC/C=C(/CCC/C=C(/CCCC=C(C)C)\C)\C)\C)\C)\C)\C)\C)\C)\C
115	[25]	O=CC=1C(=O)c2c(OC=1)ccc(C)c2
116	[25]	O=CC=1C(=O)c2c(OC=1)ccc(C(C)C)c2
117	[25]	O=CC=1C(=O)c2c(OC=1)ccc(OC)c2
118	[25]	O=[N+]([O-])c1cc2C(=O)C(C=O)=COc2cc1
119	[25]	Fc1cc2C(=O)C(C=O)=COc2cc1
120	[25]	Clc1cc2C(=O)C(C=O)=COc2cc1
121	[25]	Brc1cc2C(=O)C(C=O)=COc2cc1
122	[25]	Clc1c(C)cc2OC=C(C=O)C(=O)c2c1
123	[25]	Clc1c2OC=C(C=O)C(=O)c2cc(Cl)c1
124	[25]	Brc1c2OC=C(C=O)C(=O)c2cc(Br)c1
125	[26]	FC(F)(F)c1c(-c2ccccc2)nc(-c2ccccc2)o1
126	[26]	FC(F)(F)c1c(-c2ccccc2)nc(-c2sccc2)o1
127	[26]	FC(F)(F)c1c(Cc2ccccc2)nc(-c2ccccc2)o1
128	[26]	FC(F)(F)c1c(Cc2ccccc2)nc(C(C)(C)C)o1
129	[26]	FC(F)(F)c1c(Cc2ccccc2)nc(/C(=C/c2ccccc2)/C)o1
130	[26]	FC(F)(F)c1c(CCCO)nc(-c2ccccc2)o1
131	[26]	Clc1ccc(-c2oc(C(F)(F)F)c(CCCO)n2)cc1
132	[26]	FC(F)(F)c1c(CCCO)nc(-c2ccc(OC)cc2)o1
133	[26]	FC(F)(F)c1c(CCCO)nc(-c2c(OC)cccc2)o1
134	[26]	FC(F)(F)c1c(CCCO)nc(/C(=C/c2ccccc2)/C)o1
135	[26]	FC(F)(F)c1c(CCC=O)nc(/C(=C/c2ccccc2)/C)o1
136	[26]	FC(F)(F)c1c(CCCNC(=O)c2ccccc2)nco1
137	[27]	O(C)c1c(OC)cc2c(c1)CNCC2
138	[27]	O(C)c1c(OC)cc2c(c1)CN(C)CC2
139	[27]	[SH0](=O)(OC)N1Cc2c(cc(OC)c(OC)c2)CC1
140	[27]	[SH0](=O)(OC)N1C(C)c2c(cc(OC)c(OC)c2)CC1
141	[27]	O(C)c1c(OC)cc2c(C(CO)NCC2)c1
142	[27]	FC(F)(F)C(O)C1NCCc2c1cc(OC)c(OC)c2
143	[27]	O(C)c1c(OC)ccc(CCN2Cc3c(cccc3)CC2)c1
144	[27]	O(C)c1c(OC)cc2c(c1)CN(CCc1ccccc1)CC2
145	[27]	O=C(N1Cc2c(cc(OC)c(OC)c2)CC1)c1cc(OC)c(OC)cc1
146	[27]	O=C(Cc1cc(OC)c(OC)cc1)N1Cc2c(cc(OC)c(OC)c2)CC1
147	[27]	FC(F)(F)C(=O)C1N(C(=O)c2ccccc2)CCc2c1cccc2
148	[27]	Clc1ccc(C(=O)N2C(C(=O)C(F)(F)F)c3c(cccc3)CC2)cc1
149	[27]	FC(F)(F)C(=O)C1N(C(=O)c2c(C)cc(C)cc2C)CCc2c1cc(OC)c(OC)c2
150	[27]	O(C)c1c(OC)cc2c(C(C)=NCC2)c1
151	[27]	Clc1ccc(C(=O)OC(C(F)(F)F)C2=NCCc3c2cccc3)cc1
152	[27]	FC(F)(F)C(OC(=O)c1ccc(OC)cc1)C1=NCCc2c1cccc2
153	[27]	FC(F)(F)C(OC(=O)C(C)(C)C)C1=NCCc2c1cc(OC)c(OC)c2
154	[27]	O=C(N1C(=O)c2c(cccc2)CC1)c1ccccc1
155	[27]	O=C(C)N1C(C#N)c2c(cccc2)C=C1
156	[28]	O=C(O)C1NCCc2c1cccc2
157	[28]	O=C(C)N1C(C(=O)O)c2c(cccc2)CC1
158	[28]	O=C(C(C)(C)C)N1C(C(=O)O)c2c(cccc2)CC1
159	[28]	O=C(N1C(C(=O)O)c2c(cccc2)CC1)c1ccccc1
160	[28]	Clc1ccc(C(=O)N2C(C(=O)O)c3c(cccc3)CC2)cc1
161	[28]	O=C(OCc1ccccc1)N1C(C(=O)O)c2c(cccc2)CC1
162	[28]	O=C(C(C)(C)C)N1C(C(=O)O)c2c(cc(OC)c(OC)c2)CC1
163	[28]	O=C(N1C(C(=O)O)c2c(cc(OC)c(OC)c2)CC1)c1c(C)cc(C)cc1C
164	[28]	O=C(C(C)(C)C)N1C(C(=O)O)c2c(cc(O)c(O)c2)CC1
165	[28]	O=C(O)CC1N(C(=O)C(C)(C)C)CCc2c1cccc2
166	[28]	O=C(O)CC1NCCc2c1cc(OC)c(OC)c2
167	[28]	O=C(O)CCC1N(C(=O)C(C)(C)C)CCc2c1cc(OC)c(OC)c2
168	[28]	O=C(OCc1ccccc1)N1C(C(=O)OCC)c2c(cccc2)CC1
169	[28]	O=C(C(C)(C)C)N1C(C(=O)OCC)c2c(cc(OC)c(OC)c2)CC1
170	[28]	O=C(N1C(C(=O)OCC)c2c(cc(OC)c(OC)c2)CC1)c1c(C)cc(C)cc1C
171	[28]	O=C(OCC)CC1N(C(=O)C)CCc2c1cc(OC)c(OC)c2
172	[28]	O=C(OCC)CC1N(C(=O)C(C)(C)C)CCc2c1cccc2
173	[28]	O=C(OC)CC1N(C(=O)C(C)(C)C)CCc2c1cc(OC)c(OC)c2
174	[28]	O=C(OCC)CC1N(C(=O)C(C)(C)C)CCc2c1cc(OC)c(OC)c2
175	[29]	FC(F)(F)C1(O)N=C(N(C)C1)c1ccccc1
176	[29]	FC(F)(F)C1(O)N=C(Cc2ccccc2)N(C)C1
177	[29]	FC(F)(F)C1(O)N=C(C)N(Cc2ccccc2)C1
178	[29]	FC(F)(F)C1(O)N=C(N(Cc2ccccc2)C1)c1ccccc1
179	[29]	FC(F)(F)C1(O)N=C(C)N(c2ccccc2)C1
180	[29]	FC(F)(F)C1(O)N=C(N(c2ccccc2)C1)c1ccccc1
181	[29]	FC(F)(F)C(F)(F)C1(O)N=C(N(C)C1)c1ccccc1
182	[29]	FC(F)(F)C(F)(F)C(F)(F)C1(O)N=C(N(C)C1)c1ccccc1
183	[29]	FC(F)(F)C1(O)N=C(c2ccccc2)N2C1CCC2
184	[29]	FC(F)(F)C1(O)NN=C(N(C)C1)c1ccccc1
185	[29]	FC(F)(F)C1(O)N(C)N=C(N(C)C1)c1ccccc1
186	[29]	FC(F)(F)C1(O)N(C(=O)OC)N=C(N(C)C1)c1ccccc1
187	[30]	O=C1C(O)=CC(CC(C)C)=CC=C1
188	[30]	O=C1C(O)=CC=C(CC(C)C)C=C1
189	[30]	O=C1C(O)=CC=CC=C1
190	[30]	BrC1=CC=C(O)C(=O)C=C1
191	[30]	O=[N+]([O-])C1=CC=C(O)C(=O)C=C1
192	[30]	O=C1C(O)=CC=C(N)C=C1
193	[30]	O=NC1=CC=C(O)C(=O)C=C1
194	[30]	O=C1C(O)=CC=C(C#N)C=C1
195	[30]	BrC=1C(=O)C(O)=CC=CC=1
196	[30]	O(C)C=1C(=O)C=CC(CC(C)C)=CC=1
197	[30]	O(C)C=1C(=O)C=CC=CC=1
198	[30]	BrC=1C(=O)C(OC)=CC=CC=1
199	[30]	BrC1=C(OC)C(=O)C=CC=C1
200	[30]	BrC1=CC=C(OC)C(=O)C=C1
201	[30]	BrC=1C(=O)C(OC)=CC=C(Br)C=1
202	[30]	BrC1=C(OC)C(=O)C(Br)=CC(Br)=C1
203	[30]	S(=O)(=O)(OC=1C(=O)C=CC(CC(C)C)=CC=1)c1ccc(C)cc1
204	[30]	S(=O)(=O)(OC=1C(=O)C=CC=CC=1)c1ccc(C)cc1
205	[30]	BrC1=CC=C(OS(=O)(=O)c2ccc(C)cc2)C(=O)C=C1
206	[30]	ClC=1C(=O)C=CC=CC=1
207	[30]	BrC=1C(=O)C(Br)=CC=CC=1
208	[30]	O=C1C(N)=CC=CC=C1
209	[30]	O=C(NC=1C(=O)C=CC=CC=1)C
210	[30]	O=C1C(NC)=CC=CC=C1
211	[31]	FC(F)(F)C(=O)c1c2-c(cc1)ccccc2
212	[31]	FC(F)(F)C(=O)c1c2-c(c(C)c1)ccccc2
213	[31]	FC(F)(F)C(=O)c1c2-c(c(CC)c1)ccccc2
214	[31]	FC(F)(F)C(=O)c1c(C)cc2-c1ccccc2
215	[31]	FC(F)(F)C(=O)c1c(C)c(C)c2-c1ccccc2
216	[31]	FC(F)(F)C(=O)c1c2-c(c(C(=O)C(F)(F)F)c1)ccccc2
217	[31]	FC(F)(F)C(=O)c1c(C)c(C(=O)C(F)(F)F)c2-c1ccccc2
218	[31]	ClC(Cl)(Cl)C(=O)c1c2-c(cc1)ccccc2
219	[31]	ClC(Cl)(Cl)C(=O)c1c2-c(c(C)c1)ccccc2
220	[31]	ClC(Cl)(Cl)C(=O)c1c2-c(c(CC)c1)ccccc2
221	[31]	ClC(Cl)(Cl)C(=O)c1c(C)cc2-c1ccccc2
222	[31]	ClC(Cl)(Cl)C(=O)c1c(C)c(C)c2-c1ccccc2
223	[31]	ClC(Cl)(Cl)C(=O)c1c2-c(c(C(=O)C(Cl)(Cl)Cl)c1)ccccc2
224	[31]	ClC(Cl)(Cl)C(=O)c1c(C)c(C(=O)C(Cl)(Cl)Cl)c2-c1ccccc2
225	[31]	FC(F)(F)C(=O)c1c2-c(c(C)c1)cccc(C(C)C)c2
226	[31]	FC(F)(F)C(=O)c1c2-c(c(CC)c1)cccc(C(C)C)c2
227	[31]	FC(F)(F)C(=O)c1c-2c(C)ccc(C(C)C)cc-2c(C)c1
228	[31]	ClC(Cl)(Cl)C(=O)c1c-2c(C)ccc(C(C)C)cc-2c(C)c1
229	[31]	FC(F)(F)C(=O)c1c(C)cc2-c1ccc(C(C)C)cc2
230	[31]	ClC(Cl)(Cl)C(=O)c1c(C)cc2-c1ccc(C(C)C)cc2
231	[31]	ClC(Cl)(Cl)C(=O)c1c2-c(c(C)c1)cccc(C(C)C)c2
232	[31]	ClC(Cl)(Cl)C(=O)c1c2-c(c(CC)c1)cccc(C(C)C)c2
233	[31]	FC(F)(F)C(=O)c1c-2c(C)cc(C)cc(C)c-2cc1
234	[31]	ClC(Cl)(Cl)C(=O)c1c-2c(C)cc(C)cc(C)c-2cc1
235	[32]	FC(F)(F)C(=O)c1c-2c(C)cc(C)cc(C)c-2c(C(=O)C(F)(F)F)c1
236	[32]	ClC(Cl)(Cl)C(=O)c1c-2c(C)cc(C)cc(C)c-2c(C(=O)C(Cl)(Cl)Cl)c1
237	[32]	FC(F)(F)C(=O)c1c(OC)cc2-c1ccccc2
238	[32]	FC(F)(F)C(=O)c1c(OC)c(F)c2-c1ccccc2
239	[32]	Clc1c(OC)c(C(=O)C(F)(F)F)c2-c1ccccc2
240	[32]	Brc1c(OC)c(C(=O)C(F)(F)F)c2-c1ccccc2
241	[32]	Ic1c(OC)c(C(=O)C(F)(F)F)c2-c1ccccc2
242	[32]	ClC(Cl)(Cl)C(=O)c1c(OC)cc2-c1ccccc2
243	[32]	ClC(Cl)(Cl)C(=O)c1c(OC)c(F)c2-c1ccccc2
244	[32]	ClC(Cl)(Cl)C(=O)c1c(OC)c(Cl)c2-c1ccccc2
245	[32]	Brc1c(OC)c(C(=O)C(Cl)(Cl)Cl)c2-c1ccccc2
246	[32]	Ic1c(OC)c(C(=O)C(Cl)(Cl)Cl)c2-c1ccccc2
247	[32]	FC(F)(F)C(=O)c1c(OCC)cc2-c1ccccc2
248	[32]	FC(F)(F)C(=O)c1c(OCC)c(F)c2-c1ccccc2
249	[32]	Clc1c(OCC)c(C(=O)C(F)(F)F)c2-c1ccccc2
250	[32]	Brc1c(OCC)c(C(=O)C(F)(F)F)c2-c1ccccc2
251	[32]	Ic1c(OCC)c(C(=O)C(F)(F)F)c2-c1ccccc2
252	[32]	ClC(Cl)(Cl)C(=O)c1c(OCC)cc2-c1ccccc2
253	[32]	ClC(Cl)(Cl)C(=O)c1c(OCC)c(F)c2-c1ccccc2
254	[32]	ClC(Cl)(Cl)C(=O)c1c(OCC)c(Cl)c2-c1ccccc2
255	[32]	Brc1c(OCC)c(C(=O)C(Cl)(Cl)Cl)c2-c1ccccc2
256	[32]	Ic1c(OCC)c(C(=O)C(Cl)(Cl)Cl)c2-c1ccccc2
257	[33]	O([C@@H]1C(O[C@H]2C(O)C(O)(CO)CO2)C(O)[C@@H](O)C(CO)O1)c1ccc(C2Oc3c(C(=O)C2)ccc(O)c3)cc1
258	[33]	O([C@@H]1C(O[C@H]2C(O)C(O)(CO)CO2)C(O)[C@@H](O)C(CO)O1)c1cc2OC(c3ccc(O)cc3)CC(=O)c2cc1
259	[33]	O([C@H]1C(O)C(O)[C@H](O)C(CO)O1)c1ccc(C2Oc3c(C(=O)C2)ccc(O)c3)cc1
260	[33]	O([C@H]1C(O)C(O)[C@H](O)C(CO)O1)c1cc2OC(c3ccc(O)cc3)CC(=O)c2cc1
261	[33]	O=C1c2c(OC(c3ccc(O)cc3)C1)cc(O)cc2
262	[33]	O=C(/C=C/c1ccc(O[C@@H]2C(O[C@H]3C(O)C(O)(CO)CO3)C(O)[C@@H](O)C(CO)O2)cc1)c1c(O)cc(O)cc1
263	[33]	O=C(/C=C/c1ccc(O)cc1)c1c(O)cc(O[C@@H]2C(O[C@H]3C(O)C(O)(CO)CO3)C(O)[C@@H](O)C(CO)O2)cc1
264	[33]	O=C(/C=C/c1ccc(O[C@H]2C(O)C(O)[C@H](O)C(CO)O2)cc1)c1c(O)cc(O)cc1
265	[33]	O=C(/C=C/c1ccc(O)cc1)c1c(O)cc(O[C@H]2C(O)C(O)[C@@H](O)C(CO)O2)cc1
266	[33]	O=C(/C=C/c1ccc(O)cc1)c1c(O)cc(O)cc1
267	[34]	O=C(ON1C(C(=O)OCC)c2c(cccc2)CC1)Cc1ccccc1
268	[34]	O=C(C(C)(C)C)N1C(C(=O)COCC)c2c(cccc2)CC1
269	[34]	FC(F)(F)C(OC(=O)c1cc(OC)c(OC)cc1)C1=NCCc2c1cccc2
270	[34]	O=C(C)N1C(C#N)c2c(cccc2)CC1
271	[35]	O=C1C(NCC)=CC=CC=C1
272	[35]	O=C1C(NCCC)=CC=CC=C1
273	[35]	O=C1C(NCCCC)=CC=CC=C1
274	[35]	O=C1C(NCCCCC)=CC=CC=C1
275	[35]	O=C1C(NCCCCCC)=CC=CC=C1
276	[35]	O=C1C(NCCO)=CC=CC=C1
277	[35]	O=C1C(NCCCO)=CC=CC=C1
278	[35]	O=C1C(NCCCCO)=CC=CC=C1
279	[35]	O=C1C(NCCCCCO)=CC=CC=C1
280	[35]	O=C1C(NC)=CC=C(C(C)C)C=C1
281	[35]	O=C1C(NCC)=CC=C(C(C)C)C=C1
282	[35]	O=C1C(NCCC)=CC=C(C(C)C)C=C1
283	[35]	O=C1C(NCCCC)=CC=C(C(C)C)C=C1
284	[35]	O=C1C(NCCCCC)=CC=C(C(C)C)C=C1
285	[35]	O=C1C(NCCCCCC)=CC=C(C(C)C)C=C1
286	[35]	O=C1C(NCCO)=CC=C(C(C)C)C=C1
287	[35]	O=C1C(NCCCO)=CC=C(C(C)C)C=C1
288	[35]	O=C1C(NCCCCO)=CC=C(C(C)C)C=C1
289	[35]	O=C1C(NCCCCCO)=CC=C(C(C)C)C=C1
290	[36]	O=C(NCc1cc(OC)c(O)cc1)/C=C/c1ccc(O)cc1
291	[36]	O=C(NCc1cc(OC)c(O)cc1)/C=C/c1cc(OC)c(O)cc1
292	[36]	O=C(NCc1cc(OC)c(O)cc1)/C=C/c1cc(O)c(O)cc1
293	[36]	O=C(NCCc1ccc(O)cc1)/C=C/c1ccc(O)cc1
294	[36]	O=C(NCCc1ccc(O)cc1)/C=C/c1cc(OC)c(O)cc1
295	[36]	O=C(NCCc1ccc(O)cc1)/C=C/c1cc(O)c(O)cc1
296	[36]	O=C(NCCc1cc(O)c(O)cc1)/C=C/c1ccc(O)cc1
297	[36]	O=C(NCCc1cc(O)c(O)cc1)/C=C/c1cc(OC)c(O)cc1
298	[36]	O=C(NCCc1cc(O)c(O)cc1)/C=C/c1cc(O)c(O)cc1
299	[36]	O=C(NCCc1c2c([nH]c1)ccc(O)c2)/C=C/c1ccc(O)cc1
300	[36]	O=C(NCCc1c2c([nH]c1)ccc(O)c2)/C=C/c1cc(OC)c(O)cc1
301	[36]	O=C(NCCc1c2c([nH]c1)ccc(O)c2)/C=C/c1cc(O)c(O)cc1
302	[37]	O=C(/C=C/C=C/c1cc2OCOc2cc1)N1CCCCC1
303	[37]	O=C(NCCO)/C=C/C=C/c1cc2OCOc2cc1
304	[37]	O=C(NCCCCN)/C=C/C=C/c1cc2OCOc2cc1
305	[37]	O=C(NCCCCCN)/C=C/C=C/c1cc2OCOc2cc1
306	[37]	O=C(NCCc1ccccc1)/C=C/C=C/c1cc2OCOc2cc1
307	[37]	O=C(NCCCc1ccccc1)/C=C/C=C/c1cc2OCOc2cc1
308	[37]	O=C(NCCc1ccc(O)cc1)/C=C/C=C/c1cc2OCOc2cc1
309	[37]	O=C(NCCc1cc(O)c(O)cc1)/C=C/C=C/c1cc2OCOc2cc1
310	[37]	O=C(NCc1cc(OC)c(O)cc1)/C=C/C=C/c1cc2OCOc2cc1
311	[37]	O=C(NCCc1c2c([nH]c1)ccc(O)c2)/C=C/C=C/c1cc2OCOc2cc1
312	[37]	O=C(NCCc1nc[nH]c1)/C=C/C=C/c1cc2OCOc2cc1
313	[37]	O=C(NCCc1ncccc1)/C=C/C=C/c1cc2OCOc2cc1
314	[38]	O(C)c1ccc(/C=C/C=2C(=O)c3c(OC=2)cccc3)cc1
315	[38]	O(C)c1c(OC)ccc(/C=C/C=2C(=O)c3c(OC=2)cccc3)c1
316	[38]	O(C)c1c(OC)cc(/C=C/C=2C(=O)c3c(OC=2)cccc3)cc1OC
317	[38]	O(C)c1cc2C(=O)C(/C=C/c3ccc(OC)cc3)=COc2cc1
318	[38]	O(C)c1c(OC)ccc(/C=C/C=2C(=O)c3c(OC=2)ccc(OC)c3)c1
319	[38]	O(C)c1c(OC)cc(/C=C/C=2C(=O)c3c(OC=2)ccc(OC)c3)cc1OC
320	[38]	Fc1ccc(/C=C/C=2C(=O)c3c(OC=2)ccc(OC)c3)cc1
321	[38]	Clc1ccc(/C=C/C=2C(=O)c3c(OC=2)ccc(OC)c3)cc1
322	[38]	O=C1C(/C=C/c2ccc(O)cc2)=COc2c1cccc2
323	[38]	O=C1C(/C=C/c2cc(O)c(O)cc2)=COc2c1cccc2
324	[38]	O(C)c1cc2C(=O)C(/C=C/c3ccc(O)cc3)=COc2cc1
325	[38]	O(C)c1cc2C(=O)C(/C=C/c3cc(O)c(O)cc3)=COc2cc1
326	[38]	O(C)c1ccc(/C=C/C=2C(=O)c3c(OC=2)ccc(O)c3)cc1
327	[38]	O=C1C(/C=C/c2ccc(O)cc2)=COc2c1cc(O)cc2
328	[38]	O=C1C(/C=C/c2cc(O)c(O)cc2)=COc2c1cc(O)cc2
329	[39]	C(=C/C1=Cc2c(OC1)cccc2)\c1ccccc1
330	[39]	O(C)c1ccc(/C=C/C2=Cc3c(OC2)cccc3)cc1
331	[39]	Fc1ccc(/C=C/C2=Cc3c(OC2)cccc3)cc1
332	[39]	Clc1ccc(/C=C/C2=Cc3c(OC2)cccc3)cc1
333	[39]	O(C)c1cc2c(OCC(/C=C/c3ccccc3)=C2)cc1
334	[39]	O(C)c1cc2c(OCC(/C=C/c3ccc(OC)cc3)=C2)cc1
335	[39]	Fc1ccc(/C=C/C2=Cc3c(OC2)ccc(OC)c3)cc1
336	[39]	Clc1ccc(/C=C/C2=Cc3c(OC2)ccc(OC)c3)cc1
337	[39]	O(C)c1cc2OCC(/C=C/c3ccccc3)=Cc2cc1
338	[39]	O(C)c1cc2OCC(/C=C/c3ccc(OC)cc3)=Cc2cc1
339	[39]	Fc1ccc(/C=C/C2=Cc3c(OC2)cc(OC)cc3)cc1
340	[39]	Clc1ccc(/C=C/C2=Cc3c(OC2)cc(OC)cc3)cc1
341	[39]	Clc1cc2c(OCC(/C=C/c3ccccc3)=C2)cc1
342	[39]	Clc1cc2c(OCC(/C=C/c3ccc(OC)cc3)=C2)cc1
343	[39]	Clc1cc2c(OCC(/C=C/c3ccc(F)cc3)=C2)cc1
344	[39]	Clc1cc2c(OCC(/C=C/c3ccc(Cl)cc3)=C2)cc1
345	[40]	O=C(N)CCCCCCC/C=C\CCCCCCCC
346	[40]	O=C(NCCO)CCCCCCC/C=C\CCCCCCCC
347	[40]	O=C(O)CNC(=O)CCCCCCC/C=C\CCCCCCCC
348	[40]	O=C(NCCCCN)CCCCCCC/C=C\CCCCCCCC
349	[40]	O=C(NCCCNCCCCNCCCN)CCCCCCC/C=C\CCCCCCCC
350	[40]	O=C(NCCc1ccccc1)CCCCCCC/C=C\CCCCCCCC
351	[40]	O=C(NCCc1ccc(O)cc1)CCCCCCC/C=C\CCCCCCCC
352	[40]	O=C(NCCc1cc(O)c(O)cc1)CCCCCCC/C=C\CCCCCCCC
353	[40]	O=C(NCc1cc(OC)c(O)cc1)CCCCCCC/C=C\CCCCCCCC
354	[40]	O=C(NCCc1c2c([nH]c1)ccc(O)c2)CCCCCCC/C=C\CCCCCCCC
355	[40]	O=C(NCCc1nc[nH]c1)CCCCCCC/C=C\CCCCCCCC
356	[40]	O=C(NCCc1ncn(C)c1)CCCCCCC/C=C\CCCCCCCC
357	[40]	O=C(O)[C@H](NC(=O)CCCCCCC/C=C\CCCCCCCC)Cc1nc[nH]c1
358	[40]	O=C(OC)[C@H](NC(=O)CCCCCCC/C=C\CCCCCCCC)Cc1nc[nH]c1
359	[40]	O=C(N[C@@H](CO)Cc1nc[nH]c1)CCCCCCC/C=C\CCCCCCCC
360	[40]	O=C(NCCc1ncccc1)CCCCCCC/C=C\CCCCCCCC
361	[40]	O=C(NCCc1[nH]c2c(n1)cccc2)CCCCCCC/C=C\CCCCCCCC
362	[40]	O=C(NCCCCNc1ncccc1)CCCCCCC/C=C\CCCCCCCC
363	[41]	O=C1/C(=C/c2ccccc2)/COc2c1cccc2
364	[41]	O=C1/C(=C/c2ccc(O)cc2)/COc2c1cccc2
365	[41]	O=C1/C(=C/c2cc(O)c(O)cc2)/COc2c1cccc2
366	[41]	O(C)c1ccc(/C=C\2/C(=O)c3c(OC/2)cccc3)cc1
367	[41]	O(C)c1c(OC)ccc(/C=C\2/C(=O)c3c(OC/2)cccc3)c1
368	[41]	O=C1/C(=C/c2ccc(N(C)C)cc2)/COc2c1cccc2
369	[41]	Fc1ccc(/C=C\2/C(=O)c3c(OC/2)cccc3)cc1
370	[41]	Clc1ccc(/C=C\2/C(=O)c3c(OC/2)cccc3)cc1
371	[41]	O=C1/C(=C/c2ccc(O)cc2)/COc2c1ccc(O)c2
372	[41]	O=C1/C(=C/c2cc(O)c(O)cc2)/COc2c1ccc(O)c2
373	[41]	O(C)c1ccc(/C=C\2/C(=O)c3c(OC/2)cc(O)cc3)cc1
374	[41]	O=C1/C(=C/c2ccc(N(C)C)cc2)/COc2c1ccc(O)c2
375	[41]	O(C)c1cc2OC/C(=C\c3ccccc3)/C(=O)c2cc1
376	[41]	O(C)c1cc2OC/C(=C\c3ccc(O)cc3)/C(=O)c2cc1
377	[41]	O(C)c1cc2OC/C(=C\c3cc(O)c(O)cc3)/C(=O)c2cc1
378	[41]	O(C)c1cc2OC/C(=C\c3ccc(OC)cc3)/C(=O)c2cc1
379	[41]	O(C)c1cc2OC/C(=C\c3ccc(N(C)C)cc3)/C(=O)c2cc1
380	[42]	O([C@@H]1[C@@H](O)[C@H](O)[C@@H](CO)O[C@H]1Oc1ccc(C2Oc3c(C(=O)C2)ccc(O)c3)cc1)[C@H]1[C@H](O)[C@@](O)(CO)CO1
381	[42]	O([C@@H]1[C@@H](O)[C@H](O)[C@@H](CO)O[C@H]1Oc1cc2OC(c3ccc(O)cc3)CC(=O)c2cc1)[C@H]1[C@H](O)[C@@](O)(CO)CO1
382	[42]	O([C@H]1[C@H](O)[C@@H](O)[C@H](O)[C@@H](CO)O1)c1ccc([C@H]2Oc3c(C(=O)C2)ccc(O)c3)cc1
383	[42]	O([C@H]1[C@H](O)[C@@H](O)[C@H](O)[C@@H](CO)O1)c1cc2O[C@H](c3ccc(O)cc3)CC(=O)c2cc1
384	[42]	O=C1c2c(O[C@H](c3ccc(O)cc3)C1)cc(O)cc2
385	[42]	O=C(/C=C/c1ccc(O[C@H]2[C@H](O[C@H]3[C@H](O)[C@@](O)(CO)CO3)[C@@H](O)[C@H](O)[C@@H](CO)O2)cc1)c1c(O)cc(O)cc1
386	[42]	O=C(/C=C/c1ccc(O)cc1)c1c(O)cc(O[C@H]2[C@H](O[C@H]3[C@H](O)[C@@](O)(CO)CO3)[C@@H](O)[C@H](O)[C@@H](CO)O2)cc1
387	[42]	O=C(/C=C/c1ccc(O[C@H]2[C@H](O)[C@@H](O)[C@H](O)[C@@H](CO)O2)cc1)c1c(O)cc(O)cc1
388	[42]	O=C(/C=C/c1ccc(O)cc1)c1c(O)cc(O[C@H]2[C@H](O)[C@@H](O)[C@H](O)[C@@H](CO)O2)cc1
389	[42]	O(C)c1c(O)c(OC)cc(C=2Oc3c(c(O)cc(O)c3)C(=O)C=2)c1
390	[42]	O(C)c1c(OC)c(OC)c2OC(c3cc(OC)c(OC)cc3)=C(OC)C(=O)c2c1OC
391	[42]	O(C)c1c(OC)c(OC)c2OC(c3cc(OC)c(OC)cc3)=CC(=O)c2c1OC
392	[42]	O(C)c1c(OC)c(OC)c2OC(c3ccc(OC)cc3)=CC(=O)c2c1OC
393	[42]	O(C)c1c(O)c(OC)c2OC(c3cc(OC)c(O)cc3)=CC(=O)c2c1O
394	[42]	O=C(O[C@H]1[C@@H](c2cc(O)c(O)c(O)c2)Oc2c(c(O)cc(O)c2)C1)c1cc(O)c(O)c(O)c1
395	[42]	O=C(O[C@H]1[C@H](O)[C@H](O)C[C@@](O)(C(=O)O)C1)/C=C/c1cc(O)c(O)cc1
396	[42]	O=C(O)/C=C/c1ccc(O)cc1
397	[42]	Oc1cc(O)cc(/C=C/c2ccc(O)cc2)c1
398	[43]	O=C(/C=C/c1ccccc1)c1c(O)cccc1
399	[43]	O=C(/C=C/c1ccc(O)cc1)c1c(O)cccc1
400	[43]	O=C(/C=C/c1ccc(OC)cc1)c1c(O)cccc1
401	[43]	O=C(/C=C/c1cc(OC)c(OC)cc1)c1c(O)cccc1
402	[43]	Fc1ccc(/C=C/C(=O)c2c(O)cccc2)cc1
403	[43]	Clc1ccc(/C=C/C(=O)c2c(O)cccc2)cc1
404	[43]	Brc1ccc(/C=C/C(=O)c2c(O)cccc2)cc1
405	[43]	O=C(/C=C/c1ccc(O)cc1)c1c(O)cc(OC)cc1
406	[43]	O=C(/C=C/c1ccccc1)c1c(O)cc(OC)cc1
407	[43]	O=C(/C=C/c1ccc(OC)cc1)c1c(O)cc(OC)cc1
408	[43]	O=C(/C=C/c1cc(OC)c(OC)cc1)c1c(O)cc(OC)cc1
409	[43]	Brc1ccc(/C=C/C(=O)c2c(O)cc(OC)cc2)cc1
410	[43]	O=C(/C=C/c1ccc(OC)cc1)c1ccc(OC)cc1
411	[43]	O=C(/C=C/c1c(OC)cc(OC)cc1)c1ccc(OC)cc1
412	[43]	O=C(/C=C/c1ccc(OC)cc1)c1c(OC)cc(OC)cc1
413	[44]	O=C(OCc1ccc(OC)cc1)/C=C/C=C/c1cc2OCOc2cc1
414	[44]	O=C(OCc1cc(OC)c(O)cc1)/C=C/C=C/c1cc2OCOc2cc1
415	[44]	O=C(OCCc1ccc(O)cc1)/C=C/C=C/c1cc2OCOc2cc1
416	[44]	O=C(OCCc1cc(O)c(O)cc1)/C=C/C=C/c1cc2OCOc2cc1
417	[44]	O=C(OCCc1ccc(OC)cc1)/C=C/C=C/c1cc2OCOc2cc1
418	[44]	O=C(OCCc1cc(OC)c(OC)cc1)/C=C/C=C/c1cc2OCOc2cc1
419	[44]	O=C(OCCc1ccccc1)/C=C/C=C/c1cc2OCOc2cc1
420	[44]	O=C(OCCCc1ccccc1)/C=C/C=C/c1cc2OCOc2cc1
421	[44]	O=C(OC(CCc1ccccc1)C)/C=C/C=C/c1cc2OCOc2cc1
422	[44]	O=C(OCCCCc1ccccc1)/C=C/C=C/c1cc2OCOc2cc1
423	[44]	O=C(OCCCCCCCCCC)/C=C/C=C/c1cc2OCOc2cc1
424	[45]	O=C1/C(=C/c2ccccc2)/Oc2c1cccc2
425	[45]	O(C)c1ccc(/C=C\2/C(=O)c3c(O/2)cccc3)cc1
426	[45]	O(C)c1c(OC)ccc(/C=C\2/C(=O)c3c(O/2)cccc3)c1
427	[45]	Fc1ccc(/C=C\2/C(=O)c3c(O/2)cccc3)cc1
428	[45]	Clc1ccc(/C=C\2/C(=O)c3c(O/2)cccc3)cc1
429	[45]	Brc1ccc(/C=C\2/C(=O)c3c(O/2)cccc3)cc1
430	[45]	O=C1/C(=C/c2ccc(O)cc2)/Oc2c1cccc2
431	[45]	O(C)c1cc2O/C(=C\c3ccccc3)/C(=O)c2cc1
432	[45]	O(C)c1cc2O/C(=C\c3ccc(OC)cc3)/C(=O)c2cc1
433	[45]	O(C)c1c(OC)ccc(/C=C\2/C(=O)c3c(O/2)cc(OC)cc3)c1
434	[45]	Brc1ccc(/C=C\2/C(=O)c3c(O/2)cc(OC)cc3)cc1
435	[45]	O(C)c1c(OC)ccc(/C=C\2/C(=O)c3c(O/2)cc(O)cc3)c1
436	[45]	Fc1ccc(/C=C\2/C(=O)c3c(O/2)cc(O)cc3)cc1
437	[45]	Clc1ccc(/C=C\2/C(=O)c3c(O/2)cc(O)cc3)cc1
438	[45]	Brc1ccc(/C=C\2/C(=O)c3c(O/2)cc(O)cc3)cc1
439	[45]	O=C1/C(=C/c2ccc(O)cc2)/Oc2c1ccc(O)c2
440	[45]	O=C1/C(=C/c2cc(O)c(O)cc2)/Oc2c1ccc(O)c2
441	[46]	O=C1c2c(OC(n3cccc3)=C1)cccc2
442	[46]	O(C)c1cc2OC(n3cccc3)=CC(=O)c2cc1
443	[46]	O(C)c1cc2C(=O)C=C(n3cccc3)Oc2cc1
444	[46]	O=C1c2c(OC(n3nccc3)=C1)cccc2
445	[46]	O(C)c1cc2OC(n3nccc3)=CC(=O)c2cc1
446	[46]	O(C)c1cc2C(=O)C=C(n3nccc3)Oc2cc1
447	[46]	O=C1c2c(OC(n3cncc3)=C1)cccc2
448	[46]	O(C)c1cc2OC(n3cncc3)=CC(=O)c2cc1
449	[46]	O(C)c1cc2C(=O)C=C(n3cncc3)Oc2cc1
450	[46]	O=C1c2c(OC(n3ncnc3)=C1)cccc2
451	[46]	O(C)c1cc2OC(n3ncnc3)=CC(=O)c2cc1
452	[46]	O(C)c1cc2C(=O)C=C(n3ncnc3)Oc2cc1
453	[46]	O=C1c2c(OC(n3nncc3)=C1)cccc2
454	[46]	O(C)c1cc2OC(n3nncc3)=CC(=O)c2cc1
455	[46]	O(C)c1cc2C(=O)C=C(n3nncc3)Oc2cc1
456	[46]	O=C1c2c(OC(n3c4c(cc3)cccc4)=C1)cccc2
457	[46]	O(C)c1cc2OC(n3c4c(cc3)cccc4)=CC(=O)c2cc1
458	[46]	O(C)c1cc2C(=O)C=C(n3c4c(cc3)cccc4)Oc2cc1
459	[46]	O=C1c2c(OC(n3ncc4c3cccc4)=C1)cccc2
460	[46]	O(C)c1cc2OC(n3ncc4c3cccc4)=CC(=O)c2cc1
461	[46]	O(C)c1cc2C(=O)C=C(n3ncc4c3cccc4)Oc2cc1
462	[46]	O=C1c2c(OC(n3c4c(nc3)cccc4)=C1)cccc2
463	[46]	O(C)c1cc2OC(n3c4c(nc3)cccc4)=CC(=O)c2cc1
464	[46]	O(C)c1cc2C(=O)C=C(n3c4c(nc3)cccc4)Oc2cc1
465	[47]	O=C(OCCc1cc(O)c(O)cc1)/C=C/c1cc(OC)c(O)cc1
466	[47]	O=C(OCCc1cc(O)c(O)cc1)/C=C/c1ccc(O)cc1
467	[47]	O=C(OCCc1cc(O)c(O)cc1)/C=C/c1cc(O)c(O)cc1
468	[47]	O=C(OCCc1ccc(O)cc1)/C=C/c1cc(OC)c(O)cc1
469	[47]	O=C(OCCc1ccc(O)cc1)/C=C/c1ccc(O)cc1
470	[47]	O=C(OCCc1ccc(O)cc1)/C=C/c1cc(O)c(O)cc1
471	[47]	O=C(OCCc1ccc(O)cc1)/C=C/c1ccccc1
472	[47]	O=C(OCCc1ccccc1)/C=C/c1ccc(O)cc1
473	[47]	O=C(OCCc1ccccc1)/C=C/c1cc(O)c(O)cc1
474	[47]	O=C(OCCc1ccccc1)/C=C/c1ccccc1
475	[48]	O=C(NCCC)c1c-2c(C)ccc(C(C)C)cc-2c(C)c1
476	[48]	O=C(NCCCC)c1c-2c(C)ccc(C(C)C)cc-2c(C)c1
477	[48]	O=C(NCCCCC)c1c-2c(C)ccc(C(C)C)cc-2c(C)c1
478	[48]	O=C(NCCO)c1c-2c(C)ccc(C(C)C)cc-2c(C)c1
479	[48]	O=C(NCCCO)c1c-2c(C)ccc(C(C)C)cc-2c(C)c1
480	[48]	O=C(NCCOC)c1c-2c(C)ccc(C(C)C)cc-2c(C)c1
481	[48]	O=C(NCCCOC)c1c-2c(C)ccc(C(C)C)cc-2c(C)c1
482	[48]	O=C(NCCCN)c1c-2c(C)ccc(C(C)C)cc-2c(C)c1
483	[48]	O=C(NCCCCN)c1c-2c(C)ccc(C(C)C)cc-2c(C)c1
484	[48]	O=C(NCCOCCOCCN)c1c-2c(C)ccc(C(C)C)cc-2c(C)c1
485	[49]	N(CCN)Cc1c-2c(C)ccc(C(C)C)cc-2c(C)c1
486	[49]	N(CCCN)Cc1c-2c(C)ccc(C(C)C)cc-2c(C)c1
487	[49]	N(CCCCN)Cc1c-2c(C)ccc(C(C)C)cc-2c(C)c1
488	[49]	N(CCCCCN)Cc1c-2c(C)ccc(C(C)C)cc-2c(C)c1
489	[49]	N(CCCCCCN)Cc1c-2c(C)ccc(C(C)C)cc-2c(C)c1
490	[49]	O(CCCNCc1c-2c(C)ccc(C(C)C)cc-2c(C)c1)CCCN
491	[49]	N(CCCNCc1c-2c(C)ccc(C(C)C)cc-2c(C)c1)(C)C
492	[49]	O(CCOCCN)CCNCc1c-2c(C)ccc(C(C)C)cc-2c(C)c1
493	[49]	S(CCNCc1c-2c(C)ccc(C(C)C)cc-2c(C)c1)CCN
494	[49]	N(CCN1CCOCC1)Cc1c-2c(C)ccc(C(C)C)cc-2c(C)c1
